# Supplementary material for: Deep Rooting In-Situ Expansion of mtDNA Haplogroup R8 in South Asia
Source: PLoS One. 2009 Aug 7;4(8):e6545. doi: 10.1371/journal.pone.0006545 (PMC2718812; doi:10.1371/journal.pone.0006545)
Supplement: Table S1 — List of the caste and tribal population studied. (0.03 MB XLS) [file pone.0006545.s001.xls]

## Sheet: Sheet1
Table S1. List of the caste and tribal population studied
Region/State	Social Status	Language affiliation	Population name	n
Nagaland	Tribe	Tibeto-Burman	Ao-Naga	60
Jharkhand	Tribe	Austro-Asiatic	Asur	49
Andhra Pradesh	Tribe	Dravidian	Chenchu	145
Gujarat	Tribe	Indo-European	Bheel	46
Uttar Pradesh	Tribe	Indo-European	Dusadh	72
Madhya Pradesh	Tribe	Dravidian	Gond	119
Madhya Pradesh	Tribe	Indo-European	Halba	60
Uttar Pradesh	Tribe	Indo-European	Harijan	61
Jharkhand	Tribe	Indo-European	Jogi	6
Uttar Pradesh	Tribe	Indo-European	Kabutari	26
Chattisgarh	Tribe	Dravidian	Kanwar	32
Gujarat	Tribe	Indo-European	Kathodi	15
Kerla	Tribe	Dravidian	Kattunaiken	79
Uttar Pradesh	Caste	Indo-European	Kol	34
Gujarat	Tribe	Indo-European	Kolcha	107
Gujarat	Tribe	Indo-European	Kotwalia	93
Andhra Pradesh	Tribe	Dravidian	Koyas	40
Andhra Pradesh	Tribe	Dravidian	Lambadi	44
Kerla	Tribe	Dravidian	Malayan	27
Jharkhand	Tribe	Indo-European	Manjhi	8
Rajasthan	Caste	Indo-European	Meena	109
Jharkhand	Tribe	Austro-Asiatic	Munda	15
Nagaland	Tribe	Tibeto-Burman	Naga-Seema	42
Andhra Pradesh	Tribe	Dravidian	Nayak	43
Tamil Nadu	Tribe	Dravidian	Palliyar	60
Kashmir	Caste	Indo-European	Pandit	61
Kerla	Tribe	Dravidian	Paniya	31
Andhra Pradesh	Tribe	Dravidian	Pardan(Wankidi)	42
Andhra Pradesh	Tribe	Dravidian	RajKoya	62
Uttar Pradesh	Caste	Indo-European	Rajpoot	32
Punjab	Caste	Indo-European	Ramgarhia	75
Jharkhand	Tribe	Austro-Asiatic	Santhal	44
Jharkhand	Tribe	Indo-European	Tanti	10
Andhra Pradesh	Tribe	Dravidian	Thoti	69
Kerla	Tribe	Dravidian	Ulladan	28
Andhra Pradesh	Tribe	Dravidian	Vadera	14
Tamil Nadu	Caste	Dravidian	Adi-Dravida	60
Kerala	Tribe	Dravidian	Adiyan	65
Andhra Pradesh	Tribe	Dravidian	Agnikula	43
Jharkhand	Caste	Austro-Asiatic	Asur	53
Uttar Pradesh	Caste	Indo-European	Baiswar	98
Andhra Pradesh	Caste	Dravidian	Balasantha	71
Rajasthan	Tribe	Indo-European	Banjara	26
Uttar Pradesh	Tribe	Indo-European	Barela	22
Madhya Pradesh	Tribe	Dravidian	Bharia	35
Gujarat	Caste	Indo-European	Bharwad	47
Orissa	Tribe	Austro-Asiatic	Bhumia	19
Uttaranchal	Caste	Indo-European	Bisht	49
Orissa	Tribe	Austro-Asiatic	Bonda	29
Uttaranchal	Caste	Indo-European	Brahmin	47
Uttar Pradesh	Tribe	Indo-European	Buxas	36
Gujarat	Caste	Indo-European	Charan	45
Andhra Pradesh	Caste	Dravidian	Dasari	47
Orissa	Tribe	Austro-Asiatic	Dhurva	15
Andhra Pradesh	Caste	Dravidian	Dommari	81
Andhra Pradesh	Caste	Dravidian	Dudekula	43
Andhra Pradesh	Caste	Dravidian	Ediga	44
Orissa	Tribe	Austro-Asiatic	Gadaba	16
Andhra Pradesh	Caste	Dravidian	Gandla	45
Jharkhand	Caste	Indo-European	Ghasi	12
Rajasthan	Tribe	Indo-European	Gujjar	43
Bihar	Caste	Indo-European	Hajam	34
Andhra Pradesh	Caste	Indo-European	Jain Terapanth	96
Gujarat	Caste	Indo-European	Jat	55
Orissa	Tribe	Austro-Asiatic	Juang	50
Haryana	Caste	Indo-European	Kamboj	88
Andhra Pradesh	Caste	Dravidian	Kamsali	44
Andhra Pradesh	Caste	Dravidian	Kapu	91
Madhya Pradesh	Tribe	Indo-European	Kol	39
Andhra Pradesh	Tribe	Dravidian	Kondh	50
Kerala	Tribe	Dravidian	Kuruchiyan	97
Madhya Pradesh	Tribe	Dravidian	Kurumba	59
Kerala	Tribe	Dravidian	Kurumba	26
Andhra Pradesh	Tribe	Dravidian	Lambadi	55
Tamil Nadu	Caste	Dravidian	Lingayat	86
Uttar Pradesh	Caste	Indo-European	Lodhi	49
Andhra Pradesh	Caste	Dravidian	Madiga	34
Tamil Nadu	Tribe	Dravidian	Malayan	48
Tamil Nadu	Caste	Dravidian	Mudaliar	91
Andhra Pradesh	Caste	Dravidian	Mudiraj	79
Kerala	Tribe	Dravidian	Muduga	45
Kerala	Tribe	Dravidian	Muduvar	87
Andhra Pradesh	Caste	Dravidian	Mutharasui	38
Tamil Nadu	Caste	Dravidian	Nadar	99
Madhya pradesh	Caste	Indo-European	Nai	84
Bihar	Caste	Indo-European	Noniya	46
Madhya Pradesh	Tribe	Indo-European	Ojha	28
Andhra Pradesh	Caste	Dravidian	Padmashali	138
Tamil Nadu	Caste	Dravidian	Pallar	52
Madhya Pradesh	Tribe	Indo-European	Panika	73
Jharkhand	Tribe	Indo-European	Panika	89
Andhra Pradesh	Caste	Dravidian	Patkar	36
Andhra Pradesh	Caste	Dravidian	Perika	63
Madhya pradesh	Tribe	Dravidian	Rajgond	81
Andhra Pradesh	Caste	Dravidian	Reddy	65
Andhra Pradesh	Caste	Dravidian	Reddy	108
Orissa	Tribe	Austro-Asiatic	Savara	21
Madhya Pradesh	Caste	Indo-European	Sonr	165
Tamil Nadu	Caste	Indo-European	Sourashtra	45
Andhra Pradesh	Caste	Dravidian	Sugali	21
Andhra Pradesh	Caste	Islamic Religious Group	Syed	39
Gujarat	Tribe	Indo-European	Tadvi	35
Nepal	Caste	Tibeto-Burman	Thapa	39
Uttar Pradesh	Tribe	Austro-Asiatic	Tharu	23
Uttaranchal	Caste	Indo-European	Uniyal	20
Andhra Pradesh	Caste	Dravidian	Uppara	43
Andhra Pradesh	Tribe	Dravidian	Valmiki	53
Pondichery	Caste	Indo-European	Yadav	78
				5836
